# Supplementary material for: Mechanisms of Groucho-mediated repression revealed by genome-wide analysis of Groucho binding and activity
Source: BMC Genomics. 2017 Feb 28;18:215. doi: 10.1186/s12864-017-3589-6 (PMC5331681; doi:10.1186/s12864-017-3589-6)
Supplement: Additional file 6: Table S3. — 187 high confidence Gro targets. The following tables are provided in an Excel spreadsheet: (A) Occupancy scores and differential expression levels and (B) Top gene ontology categories (FDR < 0.01) (XLSX 71 kb) [file 12864_2017_3589_MOESM6_ESM.xlsx]

## Sheet: Table S3A Gro Targets
Column IDs
Gene	FlyBase gene identifier
Entrez ID	Entrez gene identifier
Common name	Common gene name
log2FoldChange	log(2) fold-change in gene expression compared to wild-type embryos of the same stage
Gro Occupancy Score	Gro Occupancy Score (see Materials & Methods)
p-value	Significance of differential expression (as reported by DESeq2)
p-adj	p-value adjusted for multiple testing
NA's indicate gene was not identified as a Gro target at the indicated timepoint and Gro dosage
			Gro Overexpression Line 1												Gro Overexpression Line 2
			1.5 - 4 hr				4 - 6.5 hr				6.5 - 9 hr				1.5 - 4 hr				4 - 6.5 hr				6.5 - 9 hr
Gene	Entrez ID	Common Name	log2FoldChange	Gro Occupancy Score	p-adj	p-value	log2FoldChange	Gro Occupancy Score	p-adj	p-value	log2FoldChange	Gro Occupancy Score	p-adj	p-value	log2FoldChange	Gro Occupancy Score	p-adj	p-value	log2FoldChange	Gro Occupancy Score	p-adj	p-value	log2FoldChange	Gro Occupancy Score	p-adj	p-value
FBgn0000017	38004	gooseberry-neuro	-2.43241	1	0.0015438	4.43472e-05	-2.1363	1	0.00294197	8.02733e-05	NA	NA	NA	NA	-2.47866	1	0.0015384	2.71922e-05	-2.0035	1	0.00631335	0.000212141	NA	NA	NA	NA
FBgn0000061	36240	engrailed	-2.22581	1	0.000971807	2.53637e-05	NA	NA	NA	NA	NA	NA	NA	NA	-2.05213	1	0.0044056	0.000101317	NA	NA	NA	NA	NA	NA	NA	NA
FBgn0000250	34009	wingless	-1.91079	1	0.000288948	5.69099e-06	-1.60757	1	0.0041538	0.000127161	NA	NA	NA	NA	NA	NA	NA	NA	-1.73093	1	0.00184006	3.67294e-05	NA	NA	NA	NA
FBgn0000256	44855	ribbon	-1.84739	1	2.22752e-06	1.911e-08	NA	NA	NA	NA	NA	NA	NA	NA	-1.47623	1	0.000561753	6.9824e-06	NA	NA	NA	NA	NA	NA	NA	NA
FBgn0000317	326152	earmuff	-1.70551	1	0.000207554	3.81202e-06	-1.41432	1	0.00216084	5.17696e-05	NA	NA	NA	NA	NA	NA	NA	NA	-1.77387	1	5.44493e-05	4.05761e-07	NA	NA	NA	NA
FBgn0000395	45285	Drop	-1.68195	1	0.000647806	1.53419e-05	-1.63903	1	0.000886502	1.73064e-05	NA	NA	NA	NA	NA	NA	NA	NA	-1.4763	1	0.00389942	0.000105281	-1.35636	1	0.00560774	0.000361407
FBgn0000405	35147	tailup	-1.65855	1	7.19368e-05	1.0083e-06	-1.44971	1	0.000886502	1.73303e-05	NA	NA	NA	NA	NA	NA	NA	NA	-1.41394	1	0.00150146	2.73066e-05	-1.35168	1	0.00145727	5.93406e-05
FBgn0000464	31379	bifid	-1.62704	1	0.000224877	4.18451e-06	-1.30742	1	0.000120237	1.3503e-06	NA	NA	NA	NA	-1.40431	1	0.00173433	3.18089e-05	-1.14991	1	0.00107304	1.76302e-05	-1.23149	1	0.000117606	2.25772e-06
FBgn0000547	45280	crossveinless 2	-1.53106	1	4.19923e-09	1.67441e-11	NA	NA	NA	NA	NA	NA	NA	NA	-1.54632	1	5.0121e-09	9.526e-12	NA	NA	NA	NA	NA	NA	NA	NA
FBgn0000636	41491	seven up	-1.51989	1	0.000983216	2.57803e-05	-1.4473	1	0.000576502	9.4477e-06	NA	NA	NA	NA	-1.45229	1	0.00235222	4.62709e-05	-1.27554	1	0.00352954	9.018e-05	NA	NA	NA	NA
FBgn0000721	34673	POU domain protein 2	-1.34635	1	0.00102233	2.70531e-05	NA	NA	NA	NA	NA	NA	NA	NA	NA	NA	NA	NA	NA	NA	NA	NA	NA	NA	NA	NA
FBgn0001078	49638	drumstick	-1.23727	1	0.00162093	4.77896e-05	NA	NA	NA	NA	NA	NA	NA	NA	NA	NA	NA	NA	NA	NA	NA	NA	NA	NA	NA	NA
FBgn0001085	42356	branchless	-1.23596	1	0.00156905	4.56912e-05	NA	NA	NA	NA	NA	NA	NA	NA	NA	NA	NA	NA	NA	NA	NA	NA	NA	NA	NA	NA
FBgn0001098	41944	serpent	-1.22859	1	0.000497361	1.09376e-05	NA	NA	NA	NA	NA	NA	NA	NA	-1.023	1	0.0080906	0.000246801	NA	NA	NA	NA	NA	NA	NA	NA
FBgn0001296	33814	CG8965 gene product from transcript CG8965-RA	-1.21157	1	0.000163742	2.73036e-06	-1.22874	1	8.26034e-05	8.65821e-07	NA	NA	NA	NA	-1.14671	1	0.000607652	7.96883e-06	-1.08	1	0.000911103	1.42259e-05	NA	NA	NA	NA
FBgn0002121	39939	bloated tubules	-1.1435	1	1.16958e-05	1.15683e-07	NA	NA	NA	NA	NA	NA	NA	NA	-0.964603	1	0.000584766	7.50199e-06	NA	NA	NA	NA	NA	NA	NA	NA
FBgn0002566	43650	Zn finger homeodomain 1	-1.10551	1	0.00088079	2.20304e-05	-0.928309	1	0.00786469	0.000315347	NA	NA	NA	NA	NA	NA	NA	NA	-1.11213	1	0.000994456	1.5792e-05	-1.06214	1	0.000998943	3.48105e-05
FBgn0002567	53563	GUK-holder	-1.0365	1	0.000202521	3.59722e-06	-0.782927	1	0.00951742	0.000419618	NA	NA	NA	NA	-0.962512	1	0.00103778	1.6371e-05	-0.966749	1	0.000855832	1.3211e-05	-0.766331	1	0.00757268	0.000545565
FBgn0002633	33432	decapentaplegic	-1.02732	1	6.93092e-05	9.47383e-07	NA	NA	NA	NA	NA	NA	NA	NA	-0.918847	1	0.000763626	1.09577e-05	NA	NA	NA	NA	NA	NA	NA	NA
FBgn0002733	36171	schnurri	-1.0138	1	0.00123281	3.35164e-05	NA	NA	NA	NA	NA	NA	NA	NA	NA	NA	NA	NA	-0.906013	1	0.00547449	0.000174356	NA	NA	NA	NA
FBgn0003016	32398	Netrin-A	-1.00137	1	0.00367355	0.000138047	NA	NA	NA	NA	NA	NA	NA	NA	NA	NA	NA	NA	NA	NA	NA	NA	NA	NA	NA	NA
FBgn0003138	41770	CG31317 gene product from transcript CG31317-RC	-0.99769	1	0.00523863	0.000221547	-0.961753	1	0.00861529	0.000359777	-0.965748	1	0.00798584	0.000339076	NA	NA	NA	NA	-1.02476	1	0.00478588	0.000142659	-1.30401	1	7.95604e-05	1.32082e-06
FBgn0003165	41363	prospero	-0.994712	1	0.00780158	0.000374242	NA	NA	NA	NA	NA	NA	NA	NA	NA	NA	NA	NA	NA	NA	NA	NA	NA	NA	NA	NA
FBgn0003308	33392	anterior open	-0.940686	1	7.94406e-05	1.14227e-06	-0.709622	1	0.00633571	0.000228741	NA	NA	NA	NA	-0.764778	1	0.00348611	7.52017e-05	-0.757394	1	0.00332955	8.35931e-05	NA	NA	NA	NA
FBgn0003396	37455	Epidermal growth factor receptor	-0.871957	1	0.00148966	4.24793e-05	NA	NA	NA	NA	NA	NA	NA	NA	NA	NA	NA	NA	NA	NA	NA	NA	NA	NA	NA	NA
FBgn0003460	32498	short gastrulation	-0.805916	1	0.00199889	6.29443e-05	NA	NA	NA	NA	NA	NA	NA	NA	-0.929498	1	0.000357682	3.9089e-06	NA	NA	NA	NA	NA	NA	NA	NA
FBgn0003475	42703	CG7029 gene product from transcript CG7029-RC	-0.794474	1	3.78478e-05	4.5732e-07	NA	NA	NA	NA	-0.591531	1	0.003632	0.000119654	NA	NA	NA	NA	NA	NA	NA	NA	NA	NA	NA	NA
FBgn0003575	41265	jumeau	-0.765862	1	0.00180015	5.54662e-05	NA	NA	NA	NA	NA	NA	NA	NA	-0.71108	1	0.00665748	0.000180233	NA	NA	NA	NA	NA	NA	NA	NA
FBgn0003896	NA	NA	-0.683023	1	0.00743015	0.000350842	NA	NA	NA	NA	NA	NA	NA	NA	NA	NA	NA	NA	NA	NA	NA	NA	NA	NA	NA	NA
FBgn0003963	32637	methuselah-like 1	-0.678723	1	0.00246244	8.42037e-05	NA	NA	NA	NA	NA	NA	NA	NA	NA	NA	NA	NA	NA	NA	NA	NA	NA	NA	NA	NA
FBgn0004049	37000	CG10936 gene product from transcript CG10936-RA	NA	NA	NA	NA	-3.86324	1	4.33074e-57	3.60265e-61	NA	NA	NA	NA	NA	NA	NA	NA	-3.86808	1	7.34567e-59	6.51674e-63	NA	NA	NA	NA
FBgn0004179	31767	nicotinic Acetylcholine Receptor alpha3	NA	NA	NA	NA	-3.43874	1	0.00703548	0.000268052	NA	NA	NA	NA	NA	NA	NA	NA	NA	NA	NA	NA	NA	NA	NA	NA
FBgn0004373	42481	Na/Ca-exchange protein	NA	NA	NA	NA	-3.05537	1	4.40259e-06	2.60031e-08	-2.88823	1	1.54042e-05	1.47708e-07	NA	NA	NA	NA	-3.73148	1	7.08105e-09	1.50768e-11	NA	NA	NA	NA
FBgn0004449	42541	ladybird late	NA	NA	NA	NA	-2.75886	1	0.000386403	5.75378e-06	-1.85718	1	0.00189248	5.21187e-05	NA	NA	NA	NA	-2.36982	1	0.00144265	2.59023e-05	-2.87123	1	2.09796e-07	1.00216e-09
FBgn0004462	43716	nyobe	NA	NA	NA	NA	-2.6098	1	3.3957e-06	1.80788e-08	-1.81967	1	0.00122512	2.97067e-05	NA	NA	NA	NA	-2.72557	1	7.92207e-07	3.37349e-09	NA	NA	NA	NA
FBgn0004795	45039	CG15552 gene product from transcript CG15552-RA	NA	NA	NA	NA	-2.55348	1	1.18507e-06	5.32351e-09	-1.26988	1	0.000822427	1.79228e-05	NA	NA	NA	NA	-2.73527	1	7.30878e-08	2.07488e-10	-1.40791	1	0.000106699	1.93847e-06
FBgn0004839	43664	CG1447 gene product from transcript CG1447-RC	NA	NA	NA	NA	-2.44733	1	1.04442e-05	7.73256e-08	NA	NA	NA	NA	NA	NA	NA	NA	-2.25068	1	7.51621e-05	6.13459e-07	-1.70642	1	0.00242191	0.000114412
FBgn0004907	39440	caupolican	NA	NA	NA	NA	-2.34137	1	5.40727e-05	5.26288e-07	NA	NA	NA	NA	NA	NA	NA	NA	-2.2379	1	0.000157088	1.58406e-06	NA	NA	NA	NA
FBgn0010113	39439	araucan	NA	NA	NA	NA	-2.17716	1	2.45173e-05	2.10072e-07	NA	NA	NA	NA	NA	NA	NA	NA	-1.90545	1	0.000351808	4.27587e-06	-1.75017	1	0.000514461	1.47046e-05
FBgn0010247	39751	CG13076 gene product from transcript CG13076-RA	NA	NA	NA	NA	-2.14944	1	0.000143292	1.72842e-06	NA	NA	NA	NA	-3.06896	1	5.47953e-09	1.09351e-11	-2.05867	1	0.00036732	4.54789e-06	NA	NA	NA	NA
FBgn0010352	36924	CG30460 gene product from transcript CG30460-RE	NA	NA	NA	NA	-2.11747	1	6.99492e-07	2.96765e-09	-1.23793	1	0.00927213	0.000420253	NA	NA	NA	NA	-2.10887	1	7.3205e-07	2.98472e-09	NA	NA	NA	NA
FBgn0010548	40990	Pox meso	NA	NA	NA	NA	-2.11132	1	1.1915e-09	2.87443e-12	-1.50464	1	8.81198e-05	1.12697e-06	NA	NA	NA	NA	-2.16288	1	4.09662e-10	6.17837e-13	-1.2811	1	0.000834541	2.7317e-05
FBgn0010877	34010	Wnt oncogene analog 6	NA	NA	NA	NA	-2.10774	1	0.000150153	1.82368e-06	NA	NA	NA	NA	NA	NA	NA	NA	-2.71626	1	7.73605e-07	3.22564e-09	NA	NA	NA	NA
FBgn0010905	40339	CG10512 gene product from transcript CG10512-RA	NA	NA	NA	NA	-2.07436	1	0.00997163	0.00044628	NA	NA	NA	NA	NA	NA	NA	NA	-2.1239	1	0.00859807	0.000321131	NA	NA	NA	NA
FBgn0010909	43308	CG12885 gene product from transcript CG12885-RB	NA	NA	NA	NA	-1.92629	1	1.00189e-08	2.83373e-11	NA	NA	NA	NA	NA	NA	NA	NA	-1.861	1	4.51964e-08	1.12269e-10	NA	NA	NA	NA
FBgn0011204	36421	vestigial	NA	NA	NA	NA	-1.92318	1	0.000859054	1.59756e-05	NA	NA	NA	NA	NA	NA	NA	NA	-1.65105	1	0.00499468	0.000151542	NA	NA	NA	NA
FBgn0011224	45328	senseless	NA	NA	NA	NA	-1.88082	1	0.000859054	1.60791e-05	NA	NA	NA	NA	NA	NA	NA	NA	-1.73646	1	0.00286936	6.66351e-05	NA	NA	NA	NA
FBgn0011241	38638	CG5249 gene product from transcript CG5249-RF	NA	NA	NA	NA	-1.80211	1	0.00773567	0.000306212	NA	NA	NA	NA	NA	NA	NA	NA	NA	NA	NA	NA	NA	NA	NA	NA
FBgn0011286	35671	CG11143 gene product from transcript CG11143-RA	NA	NA	NA	NA	-1.75527	1	0.000205064	2.6348e-06	NA	NA	NA	NA	NA	NA	NA	NA	NA	NA	NA	NA	NA	NA	NA	NA
FBgn0011591	40314	fringe	NA	NA	NA	NA	-1.72073	1	1.40824e-07	5.15452e-10	NA	NA	NA	NA	NA	NA	NA	NA	-1.63003	1	5.4181e-07	1.90413e-09	-1.13754	1	0.000255381	5.85956e-06
FBgn0011706	40826	proboscipedia	NA	NA	NA	NA	-1.69018	1	0.00236825	5.83149e-05	NA	NA	NA	NA	-2.44191	1	0.000175824	1.78782e-06	-1.62843	1	0.00369135	9.7589e-05	NA	NA	NA	NA
FBgn0014143	40146	teyrha-meyrha	NA	NA	NA	NA	-1.67538	1	3.55609e-06	1.95243e-08	NA	NA	NA	NA	NA	NA	NA	NA	-1.55736	1	1.671e-05	1.0377e-07	NA	NA	NA	NA
FBgn0015513	41945	CG10278 gene product from transcript CG10278-RB	NA	NA	NA	NA	-1.6261	1	0.00396888	0.000118528	NA	NA	NA	NA	NA	NA	NA	NA	-1.50375	1	0.00918115	0.000360828	NA	NA	NA	NA
FBgn0015542	38590	Connectin	NA	NA	NA	NA	-1.62382	1	8.03333e-05	8.26113e-07	NA	NA	NA	NA	NA	NA	NA	NA	-1.35737	1	0.00170501	3.31262e-05	-1.39112	1	0.000521389	1.49435e-05
FBgn0015903	31292	kin of irre	NA	NA	NA	NA	-1.61608	1	3.05459e-08	9.14777e-11	-1.09936	1	0.000108688	1.55681e-06	NA	NA	NA	NA	-1.99927	1	1.43478e-12	1.65473e-15	-1.6995	1	1.2346e-10	1.74023e-13
FBgn0016081	36001	dacapo	NA	NA	NA	NA	-1.60413	1	8.55871e-05	9.04215e-07	NA	NA	NA	NA	NA	NA	NA	NA	-1.28199	1	0.00340187	8.60125e-05	NA	NA	NA	NA
FBgn0016917	39441	mirror	NA	NA	NA	NA	-1.5469	1	0.000130303	1.51804e-06	NA	NA	NA	NA	NA	NA	NA	NA	-1.64522	1	4.36483e-05	3.09782e-07	-1.16386	1	0.00492313	0.000296467
FBgn0016930	38730	CG13300 gene product from transcript CG13300-RA	NA	NA	NA	NA	-1.51183	1	1.87694e-06	9.36829e-09	NA	NA	NA	NA	NA	NA	NA	NA	-1.45482	1	5.01832e-06	2.58217e-08	NA	NA	NA	NA
FBgn0016977	45588	PAR-domain protein 1	NA	NA	NA	NA	-1.49876	1	0.00191109	4.35529e-05	NA	NA	NA	NA	NA	NA	NA	NA	-1.59762	1	0.000845636	1.29786e-05	NA	NA	NA	NA
FBgn0017558	43495	doublesex-Mab related 99B	NA	NA	NA	NA	-1.47796	1	0.000678779	1.16885e-05	NA	NA	NA	NA	NA	NA	NA	NA	-1.27383	1	0.00458611	0.000131352	NA	NA	NA	NA
FBgn0019990	42037	abdominal A	NA	NA	NA	NA	-1.46505	1	0.00788841	0.000318923	NA	NA	NA	NA	NA	NA	NA	NA	NA	NA	NA	NA	NA	NA	NA	NA
FBgn0020493	35662	sine oculis	NA	NA	NA	NA	-1.45155	1	1.1084e-05	8.48286e-08	-1.01243	1	0.0037085	0.000122934	NA	NA	NA	NA	-1.29438	1	0.000150211	1.46587e-06	-1.12296	1	0.000664937	2.03418e-05
FBgn0022029	31913	CG1343 gene product from transcript CG1343-RE	NA	NA	NA	NA	-1.43572	1	1.66516e-05	1.3575e-07	NA	NA	NA	NA	NA	NA	NA	NA	-1.33796	1	8.98948e-05	7.81555e-07	NA	NA	NA	NA
FBgn0022740	36089	Nidogen/entactin	NA	NA	NA	NA	-1.42802	1	0.00391198	0.000116178	NA	NA	NA	NA	NA	NA	NA	NA	-1.40114	1	0.00502311	0.000153664	NA	NA	NA	NA
FBgn0023407	37027	CG5005 gene product from transcript CG5005-RA	NA	NA	NA	NA	-1.42675	1	0.000104869	1.16027e-06	NA	NA	NA	NA	NA	NA	NA	NA	-1.29729	1	0.000607525	8.5696e-06	NA	NA	NA	NA
FBgn0023528	31813	CG11354 gene product from transcript CG11354-RB	NA	NA	NA	NA	-1.41861	1	0.00687071	0.000257012	NA	NA	NA	NA	NA	NA	NA	NA	NA	NA	NA	NA	-1.47746	1	0.00161435	6.59899e-05
FBgn0024288	31660	CG9650 gene product from transcript CG9650-RG	NA	NA	NA	NA	-1.40474	1	0.00414624	0.00012624	NA	NA	NA	NA	NA	NA	NA	NA	-1.30703	1	0.00915198	0.000357432	NA	NA	NA	NA
FBgn0024321	41899	CG33207 gene product from transcript CG33207-RC	NA	NA	NA	NA	-1.39907	1	0.000143246	1.69431e-06	NA	NA	NA	NA	NA	NA	NA	NA	-1.37655	1	0.000223975	2.42415e-06	NA	NA	NA	NA
FBgn0024555	39976	Adenosine deaminase-related growth factor A	NA	NA	NA	NA	-1.35858	1	0.000306618	4.31066e-06	NA	NA	NA	NA	NA	NA	NA	NA	NA	NA	NA	NA	NA	NA	NA	NA
FBgn0024804	42059	Daughters against dpp	NA	NA	NA	NA	-1.2842	1	9.67558e-06	7.00254e-08	NA	NA	NA	NA	NA	NA	NA	NA	-1.10929	1	0.000255771	2.83635e-06	NA	NA	NA	NA
FBgn0026376	49090	Ryanodine receptor	NA	NA	NA	NA	-1.24429	1	0.00102826	2.06149e-05	-1.18476	1	0.00111364	2.6206e-05	NA	NA	NA	NA	-1.45866	1	7.28353e-05	5.81545e-07	-1.24836	1	0.000366222	9.37781e-06
FBgn0026575	35135	hamlet	NA	NA	NA	NA	-1.17183	1	0.00356332	0.000101674	NA	NA	NA	NA	NA	NA	NA	NA	NA	NA	NA	NA	NA	NA	NA	NA
FBgn0026616	37367	Retinal Homeobox	NA	NA	NA	NA	-1.16955	1	0.000397881	6.02399e-06	NA	NA	NA	NA	NA	NA	NA	NA	-1.03717	1	0.0019859	4.10499e-05	-1.01407	1	0.000969756	3.31858e-05
FBgn0027610	39629	Reversion-inducing-cysteine-rich protein with kazal motifs	NA	NA	NA	NA	-1.15178	1	0.000837858	1.51945e-05	NA	NA	NA	NA	NA	NA	NA	NA	NA	NA	NA	NA	NA	NA	NA	NA
FBgn0028645	32483	Golgi microtubule-associated protein	NA	NA	NA	NA	-1.13517	1	0.00126792	2.66852e-05	NA	NA	NA	NA	NA	NA	NA	NA	NA	NA	NA	NA	NA	NA	NA	NA
FBgn0028953	NA	NA	NA	NA	NA	NA	-1.09604	1	3.68464e-07	1.37933e-09	NA	NA	NA	NA	NA	NA	NA	NA	-0.87264	1	0.000136173	1.25638e-06	NA	NA	NA	NA
FBgn0029092	31802	ocelliless	NA	NA	NA	NA	-1.07244	1	0.00420029	0.000129584	NA	NA	NA	NA	NA	NA	NA	NA	NA	NA	NA	NA	NA	NA	NA	NA
FBgn0029941	39596	dally-like	NA	NA	NA	NA	-1.07173	1	5.42781e-07	2.21248e-09	NA	NA	NA	NA	NA	NA	NA	NA	-1.11819	1	1.42404e-07	4.16903e-10	NA	NA	NA	NA
FBgn0029943	45343	prickle	NA	NA	NA	NA	-1.05952	1	0.00554189	0.000189939	NA	NA	NA	NA	NA	NA	NA	NA	NA	NA	NA	NA	NA	NA	NA	NA
FBgn0029944	48317	tramtrack	NA	NA	NA	NA	-1.04748	1	0.000702221	1.22674e-05	NA	NA	NA	NA	NA	NA	NA	NA	-1.00711	1	0.00144265	2.59811e-05	-1.02845	1	0.000572477	1.6856e-05
FBgn0030049	37134	Guanine nucleotide exchange factor in mesoderm	NA	NA	NA	NA	-1.03534	1	0.00054329	8.72264e-06	NA	NA	NA	NA	NA	NA	NA	NA	-1.03853	1	0.000561732	7.77415e-06	NA	NA	NA	NA
FBgn0030890	44254	bric a brac 2	NA	NA	NA	NA	-1.03339	1	0.00801343	0.00032531	NA	NA	NA	NA	NA	NA	NA	NA	-1.03309	1	0.00864854	0.000323783	NA	NA	NA	NA
FBgn0031374	38639	CG17334 gene product from transcript CG17334-RA	NA	NA	NA	NA	-1.01366	1	0.00544689	0.000184871	NA	NA	NA	NA	NA	NA	NA	NA	NA	NA	NA	NA	NA	NA	NA	NA
FBgn0031375	33240	Goosecoid	NA	NA	NA	NA	-0.991436	1	0.00712751	0.000272151	NA	NA	NA	NA	NA	NA	NA	NA	-1.10697	1	0.00203271	4.29192e-05	NA	NA	NA	NA
FBgn0031474	37546	defective proventriculus	NA	NA	NA	NA	-0.990151	1	0.00631861	0.000227073	NA	NA	NA	NA	NA	NA	NA	NA	-0.982829	1	0.00701624	0.000242755	NA	NA	NA	NA
FBgn0031759	44097	sticks and stones	NA	NA	NA	NA	-0.972753	1	0.000305912	4.25551e-06	-0.748785	1	0.00823594	0.000357278	NA	NA	NA	NA	-1.00582	1	0.000184419	1.93057e-06	-0.809065	1	0.00242191	0.000114452
FBgn0031816	36793	clueless	NA	NA	NA	NA	-0.94224	1	3.39811e-06	1.83743e-08	-0.862459	1	2.143e-05	2.23641e-07	NA	NA	NA	NA	-0.91671	1	7.89104e-06	4.20034e-08	NA	NA	NA	NA
FBgn0031902	39198	Ataxin-2 binding protein 1	NA	NA	NA	NA	-0.83129	1	0.000878814	1.69607e-05	NA	NA	NA	NA	NA	NA	NA	NA	NA	NA	NA	NA	NA	NA	NA	NA
FBgn0031990	40962	grain	NA	NA	NA	NA	-0.829275	1	0.00986149	0.000439711	NA	NA	NA	NA	NA	NA	NA	NA	-0.836574	1	0.0095598	0.000384372	-0.867136	1	0.00393477	0.000225857
FBgn0032120	45883	karmoisin	NA	NA	NA	NA	-0.822897	1	0.000864791	1.63795e-05	-0.998274	1	8.71802e-06	7.93844e-08	NA	NA	NA	NA	NA	NA	NA	NA	-1.28941	1	2.08936e-09	4.41759e-12
FBgn0032130	33753	thickveins	NA	NA	NA	NA	-0.711091	1	0.00926486	0.000399235	NA	NA	NA	NA	NA	NA	NA	NA	NA	NA	NA	NA	-0.720125	1	0.00529153	0.000331498
FBgn0032167	42672	locomotion defects	NA	NA	NA	NA	-0.657562	1	0.00133384	2.83735e-05	NA	NA	NA	NA	NA	NA	NA	NA	-0.797917	1	5.0505e-05	3.71887e-07	-0.662174	1	0.000770664	2.45623e-05
FBgn0032297	46140	lethal (3) 02640	NA	NA	NA	NA	-0.596988	1	0.00138204	2.97769e-05	NA	NA	NA	NA	NA	NA	NA	NA	NA	NA	NA	NA	NA	NA	NA	NA
FBgn0032587	42086	beaten path IIa	NA	NA	NA	NA	NA	NA	NA	NA	-2.33834	1	0.00145046	3.6358e-05	NA	NA	NA	NA	NA	NA	NA	NA	NA	NA	NA	NA
FBgn0032723	40000	CG13698 gene product from transcript CG13698-RB	NA	NA	NA	NA	NA	NA	NA	NA	-2.0987	1	0.00893988	0.000399706	NA	NA	NA	NA	NA	NA	NA	NA	NA	NA	NA	NA
FBgn0032730	NA	NA	NA	NA	NA	NA	NA	NA	NA	NA	-2.09627	1	0.00333199	0.000107044	NA	NA	NA	NA	NA	NA	NA	NA	NA	NA	NA	NA
FBgn0032782	39569	CG32139 gene product from transcript CG32139-RA	NA	NA	NA	NA	NA	NA	NA	NA	-1.92892	1	0.00640821	0.000254388	NA	NA	NA	NA	NA	NA	NA	NA	NA	NA	NA	NA
FBgn0032886	36073	Hormone receptor-like in 46	NA	NA	NA	NA	NA	NA	NA	NA	-1.92776	1	0.00996699	0.000466172	NA	NA	NA	NA	NA	NA	NA	NA	-2.79466	1	3.27233e-05	3.99753e-07
FBgn0033095	35184	CG10699 gene product from transcript CG10699-RF	NA	NA	NA	NA	NA	NA	NA	NA	-1.76766	1	0.00581377	0.000223652	NA	NA	NA	NA	NA	NA	NA	NA	-2.11903	1	0.000380657	1.00157e-05
FBgn0033212	42544	CG7937 gene product from transcript CG7937-RA	NA	NA	NA	NA	NA	NA	NA	NA	-1.74842	1	0.00744833	0.000310919	NA	NA	NA	NA	NA	NA	NA	NA	-2.30305	1	0.000117606	2.25515e-06
FBgn0033483	38436	dendritic arbor reduction 1	NA	NA	NA	NA	NA	NA	NA	NA	-1.58974	1	0.000387473	6.97722e-06	NA	NA	NA	NA	-1.55401	1	0.00454468	0.000128212	NA	NA	NA	NA
FBgn0033504	39593	CG9628 gene product from transcript CG9628-RA	NA	NA	NA	NA	NA	NA	NA	NA	-1.4806	1	0.00329034	0.000105032	NA	NA	NA	NA	NA	NA	NA	NA	NA	NA	NA	NA
FBgn0033744	31826	retinal degeneration A	NA	NA	NA	NA	NA	NA	NA	NA	-1.38912	1	0.000340142	5.98572e-06	NA	NA	NA	NA	NA	NA	NA	NA	NA	NA	NA	NA
FBgn0034158	35588	Exchange protein directly activated by cAMP ortholog (H. sapiens)	NA	NA	NA	NA	NA	NA	NA	NA	-1.26797	1	0.000115897	1.69565e-06	NA	NA	NA	NA	-2.75257	1	1.02398e-20	4.54216e-24	NA	NA	NA	NA
FBgn0034603	34530	SAM-motif ubiquitously expressed punctatedly localized protein	NA	NA	NA	NA	NA	NA	NA	NA	-1.25848	1	0.00918488	0.000414419	NA	NA	NA	NA	NA	NA	NA	NA	NA	NA	NA	NA
FBgn0034800	35104	kon-tiki	NA	NA	NA	NA	NA	NA	NA	NA	-1.25179	1	0.000770846	1.64043e-05	NA	NA	NA	NA	NA	NA	NA	NA	NA	NA	NA	NA
FBgn0035397	32640	rudimentary	NA	NA	NA	NA	NA	NA	NA	NA	-1.23508	1	0.00983131	0.000452639	NA	NA	NA	NA	NA	NA	NA	NA	-1.46378	1	0.000949203	3.23414e-05
FBgn0035499	36283	off-track	NA	NA	NA	NA	NA	NA	NA	NA	-1.13901	1	0.0062268	0.000245569	NA	NA	NA	NA	-1.78335	0.971895	2.57131e-06	1.23182e-08	-1.56553	1	3.74713e-05	4.72426e-07
FBgn0035574	NA	NA	NA	NA	NA	NA	NA	NA	NA	NA	-1.08527	1	0.00304666	9.56952e-05	NA	NA	NA	NA	NA	NA	NA	NA	NA	NA	NA	NA
FBgn0036428	5740472	Fish-lips	NA	NA	NA	NA	NA	NA	NA	NA	-0.944635	1	9.1354e-05	1.18702e-06	NA	NA	NA	NA	-1.29197	1	4.3955e-08	1.05286e-10	NA	NA	NA	NA
FBgn0036511	50391	Glutamate receptor binding protein	NA	NA	NA	NA	NA	NA	NA	NA	-0.939406	1	0.00316558	0.000100402	NA	NA	NA	NA	NA	NA	NA	NA	NA	NA	NA	NA
FBgn0036746	37679	CG34371 gene product from transcript CG34371-RA	NA	NA	NA	NA	NA	NA	NA	NA	-0.864507	1	0.00542012	0.000199036	-1.28844	1	1.17236e-05	5.34764e-08	NA	NA	NA	NA	NA	NA	NA	NA
FBgn0036752	41605	rosy	NA	NA	NA	NA	NA	NA	NA	NA	-0.854155	1	0.00146272	3.6815e-05	NA	NA	NA	NA	NA	NA	NA	NA	NA	NA	NA	NA
FBgn0036816	37888	beta-Tubulin at 60D	NA	NA	NA	NA	NA	NA	NA	NA	-0.848255	1	5.77876e-10	1.4781e-12	NA	NA	NA	NA	NA	NA	NA	NA	-0.984672	1	2.71058e-13	2.12261e-16
FBgn0036899	36403	CG42663 gene product from transcript CG42663-RB	NA	NA	NA	NA	NA	NA	NA	NA	-0.826177	1	0.00802156	0.000341413	NA	NA	NA	NA	NA	NA	NA	NA	NA	NA	NA	NA
FBgn0037788	40464	Tenascin major	NA	NA	NA	NA	NA	NA	NA	NA	-0.804456	1	0.00332545	0.000106493	NA	NA	NA	NA	NA	NA	NA	NA	NA	NA	NA	NA
FBgn0037963	35555	CG9397 gene product from transcript CG9397-RI	NA	NA	NA	NA	NA	NA	NA	NA	-0.789678	1	0.00630096	0.000249485	NA	NA	NA	NA	-0.999898	1	0.000299443	3.5863e-06	NA	NA	NA	NA
FBgn0038293	43300	sidestep	NA	NA	NA	NA	NA	NA	NA	NA	-0.779081	1	0.00591892	0.000229749	NA	NA	NA	NA	NA	NA	NA	NA	-0.73467	1	0.00714716	0.000503155
FBgn0038735	41044	CG9801 gene product from transcript CG9801-RC	NA	NA	NA	NA	NA	NA	NA	NA	-0.66009	1	0.00461283	0.000159991	NA	NA	NA	NA	NA	NA	NA	NA	NA	NA	NA	NA
FBgn0038755	40975	atonal	NA	NA	NA	NA	NA	NA	NA	NA	NA	NA	NA	NA	-2.22193	0.711399	0.00131959	2.19724e-05	NA	NA	NA	NA	NA	NA	NA	NA
FBgn0039026	19834725	ncRNA	NA	NA	NA	NA	NA	NA	NA	NA	NA	NA	NA	NA	-2.07717	0.323897	0.00705286	0.000198569	-2.95702	0.951662	0.000437301	5.7805e-06	NA	NA	NA	NA
FBgn0039178	43025	CG13653 gene product from transcript CG13653-RA	NA	NA	NA	NA	NA	NA	NA	NA	NA	NA	NA	NA	-1.9257	0.448466	0.00415736	9.48178e-05	NA	NA	NA	NA	NA	NA	NA	NA
FBgn0039257	43383	fork head	NA	NA	NA	NA	NA	NA	NA	NA	NA	NA	NA	NA	-1.81222	0.341552	1.12381e-06	3.73784e-09	NA	NA	NA	NA	NA	NA	NA	NA
FBgn0039492	44786	nervous fingers 1	NA	NA	NA	NA	NA	NA	NA	NA	NA	NA	NA	NA	-1.68686	0.472736	3.70731e-05	2.50137e-07	NA	NA	NA	NA	NA	NA	NA	NA
FBgn0039590	31470	Visual system homeobox 1 ortholog	NA	NA	NA	NA	NA	NA	NA	NA	NA	NA	NA	NA	-1.60738	1	0.00102544	1.59814e-05	-1.13633	1	0.000709566	1.03237e-05	NA	NA	NA	NA
FBgn0039705	39269	Ionotropic receptor 68a	NA	NA	NA	NA	NA	NA	NA	NA	NA	NA	NA	NA	-1.46834	0.339149	0.00912081	0.000285161	NA	NA	NA	NA	NA	NA	NA	NA
FBgn0039852	NA	NA	NA	NA	NA	NA	NA	NA	NA	NA	NA	NA	NA	NA	-1.42223	1	4.20756e-06	1.71933e-08	NA	NA	NA	NA	NA	NA	NA	NA
FBgn0039858	37602	Partner of paired	NA	NA	NA	NA	NA	NA	NA	NA	NA	NA	NA	NA	-1.33729	0.326212	7.61014e-09	1.59102e-11	NA	NA	NA	NA	NA	NA	NA	NA
FBgn0040397	10178795	CG42762 gene product from transcript CG42762-RA	NA	NA	NA	NA	NA	NA	NA	NA	NA	NA	NA	NA	-1.31134	0.327426	0.000809525	1.18471e-05	NA	NA	NA	NA	NA	NA	NA	NA
FBgn0040752	43153	Enhancer of split malpha, Bearded family member	NA	NA	NA	NA	NA	NA	NA	NA	NA	NA	NA	NA	-1.30235	0.558658	0.000146351	1.41859e-06	NA	NA	NA	NA	NA	NA	NA	NA
FBgn0040823	43151	Enhancer of split mgamma, helix-loop-helix	NA	NA	NA	NA	NA	NA	NA	NA	NA	NA	NA	NA	-1.289	0.277988	0.00171386	3.12706e-05	NA	NA	NA	NA	NA	NA	NA	NA
FBgn0041111	42944	tolkin	NA	NA	NA	NA	NA	NA	NA	NA	NA	NA	NA	NA	-1.26613	0.595964	4.40533e-07	1.31278e-09	NA	NA	NA	NA	NA	NA	NA	NA
FBgn0041604	42945	tolloid	NA	NA	NA	NA	NA	NA	NA	NA	NA	NA	NA	NA	-1.2063	0.500802	0.000362133	4.05087e-06	NA	NA	NA	NA	NA	NA	NA	NA
FBgn0042106	246397	sprite	NA	NA	NA	NA	NA	NA	NA	NA	NA	NA	NA	NA	-1.14556	0.906582	0.00111312	1.78767e-05	NA	NA	NA	NA	NA	NA	NA	NA
FBgn0043025	43152	Enhancer of split mbeta, helix-loop-helix	NA	NA	NA	NA	NA	NA	NA	NA	NA	NA	NA	NA	-1.11214	0.590659	0.000561753	7.09538e-06	NA	NA	NA	NA	NA	NA	NA	NA
FBgn0044823	318843	CG43394 gene product from transcript CG43394-RC	NA	NA	NA	NA	NA	NA	NA	NA	NA	NA	NA	NA	-1.0186	0.467576	0.0085294	0.000263428	NA	NA	NA	NA	NA	NA	NA	NA
FBgn0046692	36821	Autophagy-related 9	NA	NA	NA	NA	NA	NA	NA	NA	NA	NA	NA	NA	-0.822453	0.362741	0.000214933	2.20591e-06	NA	NA	NA	NA	NA	NA	NA	NA
FBgn0050497	39765	TBP-associated factor 4	NA	NA	NA	NA	NA	NA	NA	NA	NA	NA	NA	NA	-0.784591	1	0.00484592	0.000116508	NA	NA	NA	NA	NA	NA	NA	NA
FBgn0051038	36280	Ribonucleoside diphosphate reductase small subunit	NA	NA	NA	NA	NA	NA	NA	NA	NA	NA	NA	NA	-0.679638	0.390641	0.00395792	8.83883e-05	NA	NA	NA	NA	NA	NA	NA	NA
FBgn0051092	35109	CG15160 gene product from transcript CG15160-RA	NA	NA	NA	NA	NA	NA	NA	NA	NA	NA	NA	NA	-0.583376	0.304328	0.000103252	9.51768e-07	NA	NA	NA	NA	NA	NA	NA	NA
FBgn0051163	37655	twist	NA	NA	NA	NA	NA	NA	NA	NA	NA	NA	NA	NA	-0.550026	0.391786	0.00483331	0.000115746	NA	NA	NA	NA	NA	NA	NA	NA
FBgn0051361	48421	CG3558 gene product from transcript CG3558-RD	NA	NA	NA	NA	NA	NA	NA	NA	NA	NA	NA	NA	-0.509704	0.284741	0.00399628	8.96248e-05	NA	NA	NA	NA	NA	NA	NA	NA
FBgn0051720	5740367	2S ribosomal RNA pseudogene:CR40677	NA	NA	NA	NA	NA	NA	NA	NA	NA	NA	NA	NA	NA	NA	NA	NA	-3.61362	0.788168	0.000157088	1.58872e-06	NA	NA	NA	NA
FBgn0051999	5740420	18S ribosomal RNA pseudogene:CR41602	NA	NA	NA	NA	NA	NA	NA	NA	NA	NA	NA	NA	NA	NA	NA	NA	-3.12397	0.863741	0.00164788	3.16582e-05	NA	NA	NA	NA
FBgn0052043	39696	CG42334 gene product from transcript CG42334-RC	NA	NA	NA	NA	NA	NA	NA	NA	NA	NA	NA	NA	NA	NA	NA	NA	-2.15859	1	0.00292981	6.93985e-05	NA	NA	NA	NA
FBgn0052479	NA	NA	NA	NA	NA	NA	NA	NA	NA	NA	NA	NA	NA	NA	NA	NA	NA	NA	-1.94517	1	0.00152104	2.8088e-05	NA	NA	NA	NA
FBgn0052816	35519	CG43366 gene product from transcript CG43366-RB	NA	NA	NA	NA	NA	NA	NA	NA	NA	NA	NA	NA	NA	NA	NA	NA	-1.61993	1	0.0095598	0.000384992	NA	NA	NA	NA
FBgn0053182	5740323	CG34380 gene product from transcript CG34380-RD	NA	NA	NA	NA	NA	NA	NA	NA	NA	NA	NA	NA	NA	NA	NA	NA	-1.55323	1	0.000154195	1.51842e-06	NA	NA	NA	NA
FBgn0053558	36295	jelly belly	NA	NA	NA	NA	NA	NA	NA	NA	NA	NA	NA	NA	NA	NA	NA	NA	-1.50803	1	1.81965e-06	8.23298e-09	NA	NA	NA	NA
FBgn0083919	41988	spineless	NA	NA	NA	NA	NA	NA	NA	NA	NA	NA	NA	NA	NA	NA	NA	NA	-1.46706	1	0.00473135	0.000139301	-1.55315	1	0.0009334	3.17225e-05
FBgn0085384	42893	CG6356 gene product from transcript CG6356-RA	NA	NA	NA	NA	NA	NA	NA	NA	NA	NA	NA	NA	NA	NA	NA	NA	-1.46513	0.839923	1.36046e-05	7.48304e-08	NA	NA	NA	NA
FBgn0085387	33339	hattifattener	NA	NA	NA	NA	NA	NA	NA	NA	NA	NA	NA	NA	NA	NA	NA	NA	-1.46388	1	0.00506081	0.000156242	NA	NA	NA	NA
FBgn0085400	3772015	CG43164 gene product from transcript CG43164-RC	NA	NA	NA	NA	NA	NA	NA	NA	NA	NA	NA	NA	NA	NA	NA	NA	-1.38942	1	0.0065352	0.000221948	NA	NA	NA	NA
FBgn0086347	3885637	CG33993 gene product from transcript CG33993-RA	NA	NA	NA	NA	NA	NA	NA	NA	NA	NA	NA	NA	NA	NA	NA	NA	-1.37965	1	0.0025774	5.76211e-05	NA	NA	NA	NA
FBgn0086613	36577	CG8468 gene product from transcript CG8468-RB	NA	NA	NA	NA	NA	NA	NA	NA	NA	NA	NA	NA	NA	NA	NA	NA	-1.32584	1	0.00567048	0.00018261	NA	NA	NA	NA
FBgn0086655	43872	Papilin	NA	NA	NA	NA	NA	NA	NA	NA	NA	NA	NA	NA	NA	NA	NA	NA	-1.10692	0.97428	8.52229e-05	7.18255e-07	NA	NA	NA	NA
FBgn0086711	39947	CG18265 gene product from transcript CG18265-RB	NA	NA	NA	NA	NA	NA	NA	NA	NA	NA	NA	NA	NA	NA	NA	NA	-1.05445	1	0.00784753	0.000283352	NA	NA	NA	NA
FBgn0086899	NA	NA	NA	NA	NA	NA	NA	NA	NA	NA	NA	NA	NA	NA	NA	NA	NA	NA	-1.02542	1	0.00504435	0.000155287	NA	NA	NA	NA
FBgn0250816	41058	CG9821 gene product from transcript CG9821-RC	NA	NA	NA	NA	NA	NA	NA	NA	NA	NA	NA	NA	NA	NA	NA	NA	-1.02041	1	0.00252247	5.5498e-05	NA	NA	NA	NA
FBgn0250823	41783	kibra ortholog	NA	NA	NA	NA	NA	NA	NA	NA	NA	NA	NA	NA	NA	NA	NA	NA	-0.946836	1	0.00152104	2.80345e-05	NA	NA	NA	NA
FBgn0259212	37066	Semaphorin-5c	NA	NA	NA	NA	NA	NA	NA	NA	NA	NA	NA	NA	NA	NA	NA	NA	-0.919603	1	0.0030081	7.15197e-05	NA	NA	NA	NA
FBgn0259685	44129	hibris	NA	NA	NA	NA	NA	NA	NA	NA	NA	NA	NA	NA	NA	NA	NA	NA	-0.829112	1	0.00201438	4.23535e-05	NA	NA	NA	NA
FBgn0259745	36431	Posterior sex combs	NA	NA	NA	NA	NA	NA	NA	NA	NA	NA	NA	NA	NA	NA	NA	NA	-0.822959	1	0.0095598	0.000383017	NA	NA	NA	NA
FBgn0260003	37379	CG10543 gene product from transcript CG10543-RF	NA	NA	NA	NA	NA	NA	NA	NA	NA	NA	NA	NA	NA	NA	NA	NA	-0.765699	1	0.00389942	0.000105511	NA	NA	NA	NA
FBgn0260442	53558	wunen-2	NA	NA	NA	NA	NA	NA	NA	NA	NA	NA	NA	NA	NA	NA	NA	NA	-0.740733	0.922836	0.00363856	9.49022e-05	NA	NA	NA	NA
FBgn0260748	37364	orthopedia	NA	NA	NA	NA	NA	NA	NA	NA	NA	NA	NA	NA	NA	NA	NA	NA	NA	NA	NA	NA	-2.10117	1	0.00263062	0.000129162
FBgn0260934	44849	pannier	NA	NA	NA	NA	NA	NA	NA	NA	NA	NA	NA	NA	NA	NA	NA	NA	NA	NA	NA	NA	-1.71603	1	0.000798365	2.56952e-05
FBgn0260960	41266	CG6312 gene product from transcript CG6312-RC	NA	NA	NA	NA	NA	NA	NA	NA	NA	NA	NA	NA	NA	NA	NA	NA	NA	NA	NA	NA	-1.67181	1	0.00953498	0.000755441
FBgn0261244	39041	Arginine kinase	NA	NA	NA	NA	NA	NA	NA	NA	NA	NA	NA	NA	NA	NA	NA	NA	NA	NA	NA	NA	-1.63383	1	0.00102905	3.64363e-05
FBgn0261461	40345	Ecdysone-induced protein 78C	NA	NA	NA	NA	NA	NA	NA	NA	NA	NA	NA	NA	NA	NA	NA	NA	NA	NA	NA	NA	-1.59677	1	0.00196454	8.59965e-05
FBgn0261545	34007	Wnt oncogene analog 4	NA	NA	NA	NA	NA	NA	NA	NA	NA	NA	NA	NA	NA	NA	NA	NA	NA	NA	NA	NA	-1.50291	1	0.00131289	5.13026e-05
FBgn0261548	35097	Fasciclin 3	NA	NA	NA	NA	NA	NA	NA	NA	NA	NA	NA	NA	NA	NA	NA	NA	NA	NA	NA	NA	-1.45958	1	0.000199622	4.23631e-06
FBgn0261549	39999	Ecdysone-induced protein 75B	NA	NA	NA	NA	NA	NA	NA	NA	NA	NA	NA	NA	NA	NA	NA	NA	NA	NA	NA	NA	-1.31619	1	0.00250024	0.000119824
FBgn0261559	43275	Serrate	NA	NA	NA	NA	NA	NA	NA	NA	NA	NA	NA	NA	NA	NA	NA	NA	NA	NA	NA	NA	-1.31269	1	0.0026035	0.000126811
FBgn0261642	39493	capricious	NA	NA	NA	NA	NA	NA	NA	NA	NA	NA	NA	NA	NA	NA	NA	NA	NA	NA	NA	NA	-1.30988	1	0.00580754	0.000380651
FBgn0261793	44540	cut	NA	NA	NA	NA	NA	NA	NA	NA	NA	NA	NA	NA	NA	NA	NA	NA	NA	NA	NA	NA	-1.14661	1	0.00768346	0.000557156
FBgn0261859	34280	CG3858 gene product from transcript CG3858-RA	NA	NA	NA	NA	NA	NA	NA	NA	NA	NA	NA	NA	NA	NA	NA	NA	NA	NA	NA	NA	-1.11249	1	0.00392744	0.000224821
FBgn0261862	34850	outspread	NA	NA	NA	NA	NA	NA	NA	NA	NA	NA	NA	NA	NA	NA	NA	NA	NA	NA	NA	NA	-1.01629	1	0.00321145	0.000168997
FBgn0261988	41955	Myosin heavy chain-like	NA	NA	NA	NA	NA	NA	NA	NA	NA	NA	NA	NA	NA	NA	NA	NA	NA	NA	NA	NA	-0.909054	1	0.00101883	3.55834e-05
FBgn0262579	35851	patched	NA	NA	NA	NA	NA	NA	NA	NA	NA	NA	NA	NA	NA	NA	NA	NA	NA	NA	NA	NA	-0.905547	1	0.00552573	0.000352227
FBgn0262617	44027	scribbler	NA	NA	NA	NA	NA	NA	NA	NA	NA	NA	NA	NA	NA	NA	NA	NA	NA	NA	NA	NA	-0.890494	1	0.00727334	0.000517165
FBgn0262733	42549	Insulin-like receptor	NA	NA	NA	NA	NA	NA	NA	NA	NA	NA	NA	NA	NA	NA	NA	NA	NA	NA	NA	NA	-0.883681	1	0.000407605	1.08205e-05
FBgn0262742	32426	pudgy	NA	NA	NA	NA	NA	NA	NA	NA	NA	NA	NA	NA	NA	NA	NA	NA	NA	NA	NA	NA	-0.704042	1	0.00225575	0.000101571
FBgn0263132	31290	roughest	NA	NA	NA	NA	NA	NA	NA	NA	NA	NA	NA	NA	NA	NA	NA	NA	NA	NA	NA	NA	-0.671719	1	0.00576714	0.0003771
FBgn0263289	39387	Neurexin IV	NA	NA	NA	NA	NA	NA	NA	NA	NA	NA	NA	NA	NA	NA	NA	NA	NA	NA	NA	NA	-0.651523	1	0.0081517	0.000602601
FBgn0263414	41957	CG4006 gene product from transcript CG4006-RE	NA	NA	NA	NA	NA	NA	NA	NA	NA	NA	NA	NA	NA	NA	NA	NA	NA	NA	NA	NA	-0.61142	1	0.00262809	0.00012851
FBgn0263416	39377	ypsilon schachtel	NA	NA	NA	NA	NA	NA	NA	NA	NA	NA	NA	NA	NA	NA	NA	NA	NA	NA	NA	NA	-0.555897	1	0.00116317	4.34482e-05

## Sheet: Table S3B Gene Ontologies
Top gene ontologies (FDR < 0.01) for the Gro targets reported in Table S2A
Output from DAVID (v6.7) (https://david.ncifcrf.gov/)
Category	Term	Count	%	PValue	Genes	List Total	Pop Hits	Pop Total	Fold Enrichment	Bonferroni	Benjamini	FDR
GOTERM_BP_DIRECT	GO:0007448~anterior/posterior pattern specification, imaginal disc	5	2.77778	2.94394e-06	FBGN0004009, FBGN0000577, FBGN0003716, FBGN0000490, FBGN0020493	157	8	10667	42.4642	0.00211152	0.000105682	0.00445464
GOTERM_BP_DIRECT	GO:0048100~wing disc anterior/posterior pattern formation	6	3.33333	4.57477e-07	FBGN0000179, FBGN0000577, FBGN0003716, FBGN0000490, FBGN0003892, FBGN0003396	157	12	10667	33.9713	0.000328415	2.52665e-05	0.000692246
GOTERM_BP_DIRECT	GO:0007398~ectoderm development	7	3.88889	7.30274e-07	FBGN0004009, FBGN0004394, FBGN0000490, FBGN0000492, FBGN0003463, FBGN0003117, FBGN0003396	157	23	10667	20.6782	0.0005242	3.49552e-05	0.00110504
GOTERM_BP_DIRECT	GO:0008406~gonad development	7	3.88889	5.87987e-06	FBGN0000014, FBGN0004606, FBGN0000577, FBGN0000097, FBGN0003731, FBGN0003254, FBGN0003892	157	32	10667	14.8625	0.00421286	0.000175891	0.00889697
GOTERM_BP_DIRECT	GO:0007443~Malpighian tubule morphogenesis	8	4.44444	8.90702e-07	FBGN0004198, FBGN0000659, FBGN0000490, FBGN0003731, FBGN0003900, FBGN0003254, FBGN0020493, FBGN0003396	157	37	10667	14.6903	0.00063932	3.99695e-05	0.00134779
GOTERM_BP_DIRECT	GO:0007507~heart development	12	6.66667	5.7895e-10	FBGN0000014, FBGN0004009, FBGN0003888, FBGN0004606, FBGN0003716, FBGN0000490, FBGN0020299, FBGN0003900, FBGN0003651, FBGN0003117, FBGN0008651, FBGN0003896	157	58	10667	14.0571	4.15686e-07	5.93838e-08	8.7606e-07
GOTERM_MF_DIRECT	GO:0003705~transcription factor activity, RNA polymerase II distal enhancer sequence-specific binding	14	7.77778	2.77437e-11	FBGN0004606, FBGN0003460, FBGN0003513, FBGN0000014, FBGN0015919, FBGN0000659, FBGN0003975, FBGN0000097, FBGN0003900, FBGN0002573, FBGN0015904, FBGN0003396, FBGN0003896, FBGN0015396	142	69	9189	13.1298	4.27253e-09	1.42418e-09	3.32814e-08
GOTERM_BP_DIRECT	GO:0000122~negative regulation of transcription from RNA polymerase II promoter	29	16.1111	7.6167e-23	FBGN0000179, FBGN0004606, FBGN0002733, FBGN0002735, FBGN0263239, FBGN0035625, FBGN0263511, FBGN0000448, FBGN0003513, FBGN0004009, FBGN0020307, FBGN0000577, FBGN0000659, FBGN0031902, FBGN0002573, FBGN0003396, FBGN0015396, FBGN0010453, FBGN0004102, FBGN0014343, FBGN0004595, FBGN0004198, FBGN0024244, FBGN0000568, FBGN0000097, FBGN0010575, FBGN0003117, FBGN0086655, FBGN0003870	157	159	10667	12.3921	5.46879e-20	2.7344e-20	1.15255e-19
GOTERM_BP_DIRECT	GO:0008045~motor neuron axon guidance	11	6.11111	1.87663e-08	FBGN0004885, FBGN0010453, FBGN0004606, FBGN0261509, FBGN0016061, FBGN0001138, FBGN0004449, FBGN0002023, FBGN0023095, FBGN0015773, FBGN0003896	157	62	10667	12.0543	1.34741e-05	1.49713e-06	2.83968e-05
GOTERM_BP_DIRECT	GO:0048190~wing disc dorsal/ventral pattern formation	8	4.44444	4.8135e-06	FBGN0041604, FBGN0004009, FBGN0002735, FBGN0044028, FBGN0003975, FBGN0011591, FBGN0010575, FBGN0003396	157	47	10667	11.5647	0.00345014	0.000157083	0.00728348
GOTERM_BP_DIRECT	GO:0007474~imaginal disc-derived wing vein specification	9	5	1.18856e-06	FBGN0015919, FBGN0000577, FBGN0000490, FBGN0003731, FBGN0000395, FBGN0015904, FBGN0086655, FBGN0050115, FBGN0052062	157	55	10667	11.1179	0.000853023	4.74093e-05	0.0017985
GOTERM_BP_DIRECT	GO:0010629~negative regulation of gene expression	9	5	1.80297e-06	FBGN0004885, FBGN0038391, FBGN0000577, FBGN0003716, FBGN0000490, FBGN0003900, FBGN0000492, FBGN0003719, FBGN0004595	157	58	10667	10.5428	0.00129369	6.81309e-05	0.00272819
GOTERM_MF_DIRECT	GO:0043565~sequence-specific DNA binding	36	20	1.56769e-25	FBGN0038391, FBGN0016694, FBGN0002733, FBGN0001138, FBGN0002735, FBGN0263239, FBGN0026411, FBGN0263511, FBGN0000492, FBGN0004863, FBGN0010323, FBGN0051481, FBGN0004865, FBGN0015919, FBGN0000577, FBGN0000659, FBGN0002023, FBGN0002573, FBGN0015524, FBGN0004102, FBGN0004394, FBGN0020912, FBGN0003507, FBGN0014343, FBGN0020378, FBGN0003651, FBGN0020379, FBGN0008651, FBGN0003460, FBGN0000014, FBGN00005…	142	233	9189	9.99831	2.41424e-23	1.20712e-23	1.8806e-22
GOTERM_MF_DIRECT	GO:0003700~transcription factor activity, sequence-specific DNA binding	56	31.1111	2.36387e-39	FBGN0000179, FBGN0045852, FBGN0026411, FBGN0263511, FBGN0004863, FBGN0000448, FBGN0051481, FBGN0004865, FBGN0000659, FBGN0003129, FBGN0015396, FBGN0010433, FBGN0014343, FBGN0003651, FBGN0004595, FBGN0003460, FBGN0000568, FBGN0042630, FBGN0022740, FBGN0003900, FBGN0010575, FBGN0020493, FBGN0086655, FBGN0016694, FBGN0002733, FBGN0002735, FBGN0263239, FBGN0000492, FBGN0010323, FBGN0003513, FBGN00255…	142	392	9189	9.24447	3.64036e-37	3.64036e-37	2.8357e-36
GOTERM_BP_DIRECT	GO:0007423~sensory organ development	9	5	6.14444e-06	FBGN0002732, FBGN0004197, FBGN0045852, FBGN0004009, FBGN0010433, FBGN0000490, FBGN0010316, FBGN0002573, FBGN0004595	157	68	10667	8.99241	0.004402	0.000176453	0.00929728
GOTERM_BP_DIRECT	GO:0007417~central nervous system development	12	6.66667	7.95396e-08	FBGN0004198, FBGN0004606, FBGN0000577, FBGN0015524, FBGN0004102, FBGN0004394, FBGN0000492, FBGN0003254, FBGN0003651, FBGN0004595, FBGN0086655, FBGN0008651	157	91	10667	8.95947	5.71078e-05	5.19176e-06	0.000120358
GOTERM_BP_DIRECT	GO:0001745~compound eye morphogenesis	19	10.5556	2.96262e-12	FBGN0000179, FBGN0010433, FBGN0003716, FBGN0024189, FBGN0004449, FBGN0000490, FBGN0029082, FBGN0028369, FBGN0011591, FBGN0014343, FBGN0003460, FBGN0004009, FBGN0003285, FBGN0015919, FBGN0003975, FBGN0003731, FBGN0262127, FBGN0015904, FBGN0003396	157	145	10667	8.90283	2.12717e-09	5.31792e-10	4.48301e-09
GOTERM_BP_DIRECT	GO:0045892~negative regulation of transcription, DNA-templated	14	7.77778	5.27057e-09	FBGN0031375, FBGN0004009, FBGN0036899, FBGN0024244, FBGN0000577, FBGN0004865, FBGN0002733, FBGN0002735, FBGN0026411, FBGN0000097, FBGN0003117, FBGN0004863, FBGN0010323, FBGN0003870	157	108	10667	8.80738	3.78426e-06	4.73033e-07	7.97535e-06
GOTERM_BP_DIRECT	GO:0045893~positive regulation of transcription, DNA-templated	11	6.11111	1.1672e-06	FBGN0016694, FBGN0024244, FBGN0004102, FBGN0026411, FBGN0003507, FBGN0031902, FBGN0014343, FBGN0003117, FBGN0004863, FBGN0015904, FBGN0052062	157	95	10667	7.86705	0.000837698	4.92958e-05	0.00176617
GOTERM_BP_DIRECT	GO:0006355~regulation of transcription, DNA-templated	41	22.7778	6.82969e-25	FBGN0000179, FBGN0045852, FBGN0022959, FBGN0026411, FBGN0035626, FBGN0000492, FBGN0004863, FBGN0010323, FBGN0003513, FBGN0025525, FBGN0020307, FBGN0004009, FBGN0000659, FBGN0002023, FBGN0003129, FBGN0019809, FBGN0010280, FBGN0003254, FBGN0002573, FBGN0001147, FBGN0015524, FBGN0010433, FBGN0004102, FBGN0004394, FBGN0024288, FBGN0003507, FBGN0014343, FBGN0020378, FBGN0003651, FBGN0020379, FBGN00045…	157	355	10667	7.8469	4.90372e-22	4.90372e-22	1.03346e-21
GOTERM_BP_DIRECT	GO:0007391~dorsal closure	12	6.66667	3.51311e-07	FBGN0013997, FBGN0004009, FBGN0003716, FBGN0000490, FBGN0000097, FBGN0003731, FBGN0003507, FBGN0003254, FBGN0003117, FBGN0003396, FBGN0015396, FBGN0003896	157	105	10667	7.76488	0.000252209	2.10199e-05	0.000531597
GOTERM_BP_DIRECT	GO:0007476~imaginal disc-derived wing morphogenesis	24	13.3333	5.74046e-14	FBGN0000179, FBGN0085397, FBGN0003716, FBGN0000490, FBGN0023095, FBGN0000395, FBGN0000492, FBGN0011591, FBGN0014343, FBGN0004197, FBGN0004009, FBGN0020307, FBGN0000636, FBGN0003975, FBGN0003731, FBGN0003892, FBGN0010575, FBGN0020493, FBGN0030766, FBGN0015904, FBGN0086655, FBGN0003396, FBGN0003870, FBGN0015396	157	215	10667	7.5843	4.12121e-11	1.37373e-11	8.68527e-11
GOTERM_BP_DIRECT	GO:0007411~axon guidance	20	11.1111	1.45994e-11	FBGN0041604, FBGN0003888, FBGN0004885, FBGN0250876, FBGN0023095, FBGN0004595, FBGN0015773, FBGN0000636, FBGN0004839, FBGN0000577, FBGN0259236, FBGN0026239, FBGN0028999, FBGN0005624, FBGN0086677, FBGN0003892, FBGN0010575, FBGN0002573, FBGN0086655, FBGN0003896	157	181	10667	7.50748	1.04824e-08	2.09648e-09	2.20917e-08
GOTERM_BP_DIRECT	GO:0045944~positive regulation of transcription from RNA polymerase II promoter	21	11.6667	1.73808e-11	FBGN0038391, FBGN0010433, FBGN0004102, FBGN0000448, FBGN0003460, FBGN0000014, FBGN0004009, FBGN0024244, FBGN0000577, FBGN0015919, FBGN0022740, FBGN0000659, FBGN0003975, FBGN0010280, FBGN0003900, FBGN0003117, FBGN0015904, FBGN0003396, FBGN0086655, FBGN0003870, FBGN0003896	157	206	10667	6.9262	1.24795e-08	2.07991e-09	2.63005e-08
GOTERM_BP_DIRECT	GO:0007424~open tracheal system development	11	6.11111	4.49103e-06	FBGN0010379, FBGN0014135, FBGN0004198, FBGN0003716, FBGN0000490, FBGN0010316, FBGN0003731, FBGN0020299, FBGN0023095, FBGN0003254, FBGN0086655	157	110	10667	6.79427	0.00321937	0.000153539	0.00679555
GOTERM_BP_DIRECT	GO:0007399~nervous system development	11	6.11111	5.72703e-06	FBGN0000014, FBGN0004606, FBGN0002733, FBGN0010433, FBGN0002735, FBGN0004102, FBGN0004394, FBGN0002023, FBGN0020379, FBGN0004595, FBGN0052062	157	113	10667	6.61389	0.00410358	0.000178767	0.00866571
GOTERM_BP_DIRECT	GO:0048749~compound eye development	13	7.22222	6.15827e-07	FBGN0041604, FBGN0004197, FBGN0004009, FBGN0003285, FBGN0002733, FBGN0002735, FBGN0026411, FBGN0000097, FBGN0003731, FBGN0011591, FBGN0003651, FBGN0015396, FBGN0003460	157	135	10667	6.54263	0.000442066	3.15827e-05	0.000931858
GOTERM_BP_DIRECT	GO:0048813~dendrite morphogenesis	16	8.88889	7.79719e-08	FBGN0045852, FBGN0010433, FBGN0020912, FBGN0020379, FBGN0004595, FBGN0004198, FBGN0000097, FBGN0028999, FBGN0003129, FBGN0010280, FBGN0019809, FBGN0002573, FBGN0015904, FBGN0003396, FBGN0003870, FBGN0015396	157	185	10667	5.87612	5.59823e-05	5.59837e-06	0.000117986
GOTERM_CC_DIRECT	GO:0005886~plasma membrane	26	14.4444	2.38146e-06	FBGN0041604, FBGN0250876, FBGN0003716, FBGN0029082, FBGN0028369, FBGN0000116, FBGN0041087, FBGN0013997, FBGN0004009, FBGN0000636, FBGN0013995, FBGN0003731, FBGN0031902, FBGN0001296, FBGN0010379, FBGN0010453, FBGN0024189, FBGN0004449, FBGN0003463, FBGN0004595, FBGN0004197, FBGN0005775, FBGN0004839, FBGN0003285, FBGN0003892, FBGN0020278	140	543	8410	2.87635	0.00024288	0.000121447	0.00265309
GOTERM_MF_DIRECT	GO:0003677~DNA binding	25	13.8889	4.64189e-06	FBGN0000179, FBGN0004606, FBGN0002733, FBGN0022959, FBGN0002735, FBGN0035626, FBGN0000492, FBGN0003513, FBGN0025525, FBGN0005624, FBGN0003129, FBGN0003254, FBGN0010280, FBGN0019809, FBGN0001147, FBGN0015524, FBGN0010433, FBGN0004394, FBGN0003507, FBGN0004595, FBGN0004198, FBGN0000568, FBGN0003900, FBGN0015904, FBGN0003870	142	566	9189	2.85827	0.000714597	0.00014296	0.00556827
GOTERM_MF_DIRECT	GO:0005515~protein binding	28	15.5556	1.6266e-06	FBGN0000179, FBGN0002732, FBGN0003716, FBGN0000490, FBGN0029082, FBGN0028369, FBGN0000448, FBGN0025525, FBGN0004009, FBGN0029830, FBGN0003975, FBGN0003731, FBGN0262127, FBGN0003090, FBGN0010453, FBGN0024189, FBGN0003507, FBGN0003651, FBGN0003460, FBGN0004197, FBGN0026239, FBGN0032683, FBGN0000097, FBGN0003892, FBGN0003117, FBGN0020493, FBGN0003896, FBGN0003870	142	651	9189	2.78328	0.000250465	6.26222e-05	0.00195126
GOTERM_CC_DIRECT	GO:0005634~nucleus	70	38.8889	4.62473e-16	FBGN0000179, FBGN0045852, FBGN0038391, FBGN0001138, FBGN0026411, FBGN0263511, FBGN0004863, FBGN0000448, FBGN0051481, FBGN0004865, FBGN0000659, FBGN0003129, FBGN0010280, FBGN0015396, FBGN0010433, FBGN0014343, FBGN0003651, FBGN0004595, FBGN0003460, FBGN0000568, FBGN0042630, FBGN0022740, FBGN0003900, FBGN0010575, FBGN0086655, FBGN0052062, FBGN0003896, FBGN0004606, FBGN0016694, FBGN0022959, FBGN00027…	140	1622	8410	2.59248	4.52971e-14	4.52971e-14	4.996e-13
